# Supplementary material for: WHO global vaccine safety multi-country collaboration project on safety in pregnancy: Assessing the level of diagnostic certainty using standardized case definitions for perinatal and neonatal outcomes and maternal immunization
Source: Vaccine X. 2021 Nov 3;9:100123. doi: 10.1016/j.jvacx.2021.100123 (PMC8605263; doi:10.1016/j.jvacx.2021.100123)
Supplement: Supplementary data S2 — Data sources [file mmc3.xlsx]

## Sheet: Deliveries
			Deliveries
Ghana	Ejisu		1. LABOR WARD – DELIVERY REGISTER 2.MBU – Admissions &Discharge Register 3. Obs &Gynea SURGICAL – DELIVERY REGSITER
Ghana	ERH		Delivery register,Electronic (HAMS) and Maternal and Child Health record book
Ghana	St Joseph		Registers, Folders and ANC Booklet
Ghana	Tema		Labour ward registers, patients folder, labour ward report book, triaging sheet,
India	GMC Mumbai		labour ward confinement book
India	IMS & SUM Bhuabneswar		Labour Room Register & Baby Tickets
India	JSS Mysuru		Labour register
India	Manipal		Labor Ward Delivery register and Kh Info(Hospital information system)
India	MP Shah Jamnagar		Labour Room Register
India	SKIMS		from Delivery room register, OT register, Maternety ward register
Iran	Mahdieh		Medical record post-partum ward
Iran	Shohada		birth registery book
Nepal	BP Koirala
Nepal	Patan		Delivery register
Spain	Castellon		electronic medical records
Spain	Valencia		electronic medical records
Tanzania	Mbeya RRH		National Register Book HMIS book No 12
Tanzania	Mbeya ZHR		National Register Book HMIS book No 12
Tanzania	St Francis		MTUHA no 12 (registry)
Zimbabwe	Mbare		Delivery Register, Report Book, ANC Booklet
Zimbabwe	Mutare		Delivery Register, mother's case files

## Sheet: Screening
			Screening
			LBW	PTB	SGA	SB	ND	NI	CM
Ghana	Ejisu		1. DELIVERY REGISTER 2. MBU Admissons &Discharge Register 3.LYING IN WARD Register 4. Obs&Gynea Ward (SURGICAL) - Register.	1. DELIVERY REGISTER 2. MBU Admissions & Discharges Register 3. Labour ward Register	1. DELIVERY REGISTER 2. MBU A&D, 3. Labour ward Register	1. Labor Ward Delivery Register 2.O&G SURGICAL DELIVERY REGISTER.	1. Labour Ward DELIVERY REGISTER, 2. MBU A&D	1. MBU Admissions & Discharge Regsiter. 2. O&G Surg Ward Admissons & Discharge/Transfer Register	1. Labour Ward DELIVERY REGISTER, 2. MBU A&D. 3. O&G Surg Ward
Ghana	ERH		Ward register and Electronic database(HAMS) from labour ward and theater	Ward register and Electronic database(HAMS) from OBGY and labour ward	Ward register and Electronic database(HAMS) from OBGY and labour ward	Ward register and Electronic database(HAMS) from labour ward	Ward register and Electronic database(HAMS) from labour ward and NICU	NICU register and Electronic database(HAMS)	labour ward register and Electronic database(HAMS)
Ghana	St Joseph		Labour ward register, ANC Booklet, Partographs, Patient Folders, Post observational charts, anaesthetics notes and Surgical notes and NICU register	ANC Booklet, Labour ward Register, Post observational charts, Partographs, Patient Folders and Surgical notes	ANC Booklet, Labour ward Register, Post observational charts, Partographs, Patient Folders, and SGA Chart	Labour ward register, ANC Booklet, Partographs, Patient Folders, Post observational charts, anaesthetics notes and Surgical notes and neonates folder	Labour ward register, ANC Booklet, Partographs, Patient Folders, Post observational charts, NICU register and Surgical notes	ANC Booklet, Patient Folders, Post observational charts, PNC register, and NICU register	Labour ward register, ANC Booklet, Partographs, Patient Folders, Post observational charts, and NICU register
Ghana	Tema		Labour ward registers	Labour ward registers,labour ward report book, patient folder and ANC book	Labour ward registers, labour ward report book, patient folder and ANC book	Labour ward registers, Patient’s folder at labour ward , labour ward report book	NICU registers, patient folder, NICU report book,	Patient folders/NICU registers/NICU report book	Labour ward registers/ labour ward report book
India	GMC Mumbai		confinement book labour ward	confinement book labour ward	NICU register and C book from labour ward.	confinement book labour ward	NICU register	NICU register and PNC register	labour ward confinement book
India	IMS & SUM Bhuabneswar		Indoor Baby Ticket	LMP or 1st trimester USG	Plotting in Antenatal Growth Chart	Delivery Room Regisster	Indoor Baby Ticket	Indoor Baby Ticket	Antenata Growth Chart
India	JSS Mysuru		All records at Labour ward, Postnatal ward, NICU	All records at Labour ward, Postnatal ward, NICU	All records at Labour ward, Postnatal ward, NICU	Labour ward records, stillbirth register	Ward register, patient records & MRD at Labour wards, postnatal wards and NICU	Ward register, patient records & MRD at Labour wards, postnatal wards and NICU	Ward register, patient records & MRD at Labour wards, postnatal wards and NICU
India	Manipal		Delivery register , Neonatal Case Record.	Delivery register , Neonatal Case Record.	Delivery register , Neonatal Case Record.	Delivery register , Mothers Obstetric Case Record	Delivery register , Neonatal Case Record.	Delivery register , Neonatal Case Record.	Delivery register , Neonatal Case Record.
India	MP Shah Jamnagar		Labour Room Register and NICU Register	Labour Room Register and NICU Register	Labour Room Register and NICU Register	Labour Room Register	Neonatal Unit Register	Neonatal Unit Register	Neonatal Unit Register
India	SKIMS		Maternity ward,NICU	case sheet of mother or case sheet of baby in NICU	case sheet of mother or case sheet of baby in NICU	OT register, Labour room register or case sheet of mother admitted in maternity ward	case sheet of mother or case sheet of baby in NICU	case sheet of baby in NICU	case sheet of baby
Iran	Mahdieh		delivery register sheets / in cases with unwritten weight (or bad hand writing) in delivery register sheets scanned medical record of mother is used.	delivery register/in cases with unwritten GA (or bad hand writing) in delivery register sheets scanned medical record of mother is used. GA in delivery register sheets are wriiten just by weeks but in scanned medical record its almost by weeks and days. so this discrepancy between screening form and Generic forms may be seen .	delivery register and entering and counting with WHO growth charts for boys and girls.	delivery register sheets and for filling details mother's scanned medical record	Delivery register, Medical record from Delivery unit, operation room, emergency midwifery unit, Nicu ward, Neonatal ward/ infant's scanned medical record	Medical record from NICU ward and neonatal ward / infants scanned medical record and for filling information about mother their scanned medical record are be used	Delivery register sheets and entering and counting with WHO growth charts for boyas and girls, infant's scanned medical record
Iran	Shohada		birth registery book	birth registery book	birth registery book	birth registery book	Death registery book and neonatal medical record	neonatal medical record	birth registery book and WHO growth chartes
Nepal	BP Koirala
Nepal	Patan		Delivery register	Delivery register	Baby's chart	Delivery register, mother's chart	NICU/ Nursery register, Delivery register	NICU/ Nursery register, Baby's chart	Baby's chart
Spain	Castellon		electronic medical records	electronic medical records	electronic medical records	electronic medical records	electronic medical records	electronic medical records	electronic medical records
Spain	Valencia		electronic medical records	electronic medical records	electronic medical records	electronic medical records	electronic medical records	electronic medical records	electronic medical records
Tanzania	Mbeya RRH		HMIS book 12, RCH 4 card, partograph, NTC, at labor ward and theatre, patients file	HMIS book 12, RCH 4 card, partograph, NTC and patients file, at labor ward, theatre, antenatal ward	HMIS book 12, RCH 4 card, partograph, NTC and patients file, at labor ward, theatre, antenatal ward	Patients records, MPDSR forms, HMIS book number 12, at antenatal ward, labour ward, theatre	Patients records, MPDSR forms, at labor ward, neonatal unit and postnatal ward	Patients records, NTC card at neonatal unit and postnatal ward,	Patients records at neonatal unit and postnatal ward, RCH 4 card
Tanzania	Mbeya ZHR		HMIS book 12, RCH 4 card, partograph, NTC, at labor ward and theatre	HMIS book 12, RCH 4 card, partograph, NTC and patients file, at labor ward, theatre, antenatal ward	HMIS book 12, RCH 4 card, partograph, NTC and patients file, at labor ward, theatre, antenatal ward	Patients records, MPDSR forms, HMIS book number 12, at antenatal ward, labour ward, theatre	Patients records, MPDSR forms, at labor ward, neonatal unit and postnatal ward	Patients records, NTC card at neonatal unit and postnatal ward	Patients records at neonatal unit and postnatal ward
Tanzania	St Francis		Delivery register, MTUHA nr 12 book	Admission book or mother file at labor ward (there is no place in our register where we can retrieve SGA)	Admission book or mother file at labor ward	MTUHA nr 12	Death registry	Neonatal admission book	Unknown, there is no place in our registers where we can retrieve CM
Zimbabwe	Mbare		Delivery Register, Report Book, ANC booklet, Child Health Card	Delivery Register Report Book ANC Booklet Child Health Card	Delivery Register Report Book ANC Booklet Child Health Card	Delivery Register Report Book ANC Booklet	Delivery Register Report Book ANC Booklet Child Health Card	Delivery Register Report Book ANC Booklet Child Health Card	Delivery Register Report Book Transfer Book ANC Booklet Child Health Card
Zimbabwe	Mutare		Ward register, Delivery register, Admission register, Patient’s case file, Medical records, from maternity ward	Delivery register, Patient’s case file, Medical records, from maternity ward and special care baby unit	Delivery register, Patient’s case file, Medical records, from maternity ward and special care baby unit	Delivery register, Patient’s case file from maternity ward	Patient’s case file from sbcu, childrens ward	Patient’s case file from sbcu, childrens ward	Delivery register, maternal notes

## Sheet: CRFs
			Generic forms					Outcome-specific forms
			Background information	Maternal immunization	BW	GA		SGA	SB	ND	NI	CM
Ghana	Ejisu		MATEARNAL ANTENATAL RECORDS BOOK	MATERNAL ANTENATAL RECORDS BOOK	1. MATERNAL ANTENATAL RECORDS BOOK. 2. LABOUR WARD DELIVERY REGISTER. 3. MBU ADMISSIONS & DISCHARGES RECORDS	1. MATERNAL ANTENATAL RECORDS BOOK 2.MBU RECORDS, 3.DELIVERY REGISTER		1. MATERNAL ANTENATAL RECORDS BOOK 2. MBU RECORDS 3. DELIVERY REGISTER	1. Delivery register	1. MBU A&D 2. LABOUR WARD REGISTER	MBU A&D	1. Delivery register 2. MBU ADMISSIONS & DISCHARGES REGISTER
Ghana	ERH		Electronic database (HAMS)	MCHRB, HAMS	Labour Ward Register and HAMS	Labour Ward Register and HAMS		Labour Ward Register and HAMS	Labour Ward Register and HAMS	Labour Ward Register and HAMS	NICU A& D register and HAMS	Labour Ward Register and HAMS
Ghana	St Joseph		Patient Folders, Labour ward register, ANC Booklet, NHIS Card	ANC Booklet, ANC Register	ANC Booklet, Labour Ward Register, Partograph, Anaesthetics notes and NICU Register	ANC Booklet, Labour Ward Register, Nurses notes and NICU Register		ANC Booklet, Labour Ward Register, Nurses notes, SGA chart and NICU Register	ANC Booklet, Labour Ward Register and partograph	Labour Ward Register, NICU Register, Postnatal Register and Patient folder	NICU Register, Postnatal Register, AND Booklet, Post Observational chart and Patient folder	ANC Booklet, Labour Ward Register, PNC register and NICU Register
Ghana	Tema		Patient folder, Delivery Register, NICU records, Postnatal and Antenatal registers	Patient folder, Antenatal register	Delivery Register, pateint folder,NICU register and report book, Postnatal and Antenatal registers	Delivery Register, ANC Book, pateint folder,NICU records, Postnatal and Antenatal registers		Delivery Register, pateint folder,NICU records, Postnatal and Antenatal registers	Delivery Register, pateint folder, Postnatal and Antenatal registers	Patient folder, NICU register and report book	Patient folder, NICU register and report boork	Delivery Register, pateint folder, NICU records, ANC book
India	GMC Mumbai		Case sheets from mother file	ANC cards and immunization cards - primary , case reports recordedby doctors- scoondary source	confinement book labour ward - primay source	labour ward confinement book - primary source, ultra sound records available with mother case sheet- seondary source.		case sheet of baby- NICU or PNC wards	case sheet of mother	case sheets of baby-NICU	case sheet of baby	labour ward confindment book and case sheet of baby .
India	IMS & SUM Bhuabneswar		Mother	Maternal antenatal Chexck Up Card	Delivery Room Register	LMP or 1stb trimester USG report if available		Antenatal Growth Chart	Labour Room Register	Indoor Baby Ticket	Indoor Baby Ticket	Plotting HC in Antenatal Growth Chart
India	JSS Mysuru		Maternal records	Maternal records	Labour register/ Mother's Case Notes	Labour register/ Mother's Case Notes		Labour register/ Mother's Case Notes	Labour ward records, stillbirth register	Neonatal case records at NICU	Neonatal case records at NICU	Neonatal case records at NICU
India	Manipal		Mothers Case sheet	Mothers Obstetric Case Record	Delivery register , Neonatal Case Record.	Mothers Obstetric Case Record, Scanning reports		Delivery register , Neonatal Case Record.	Delivery register , NICU admission discharge register, Mothers Obstetric Case Record	Delivery register , Neonatal Case Record,Mothers Obstetric Case Record	Neonatal Case Record, Laboratory Viewer (Hospital information system)	Neonatal Case Record
India	MP Shah Jamnagar		Neonatal and Obstetric Case Papers	Neonatal and Obstetric Case Papers	Labour room register	Labour room register		Neonatal case papers	Labour room register and case papers	Neonatal case papers and register	Neonatal case papers and register	Neonatal case papers
India	SKIMS		anc card and ipd case sheet of patient	anc card	self recording and case sheets	ANC card/case heet of mother admitted in maternity ward		case sheet of mother or baby in NICU	Case sheet of mother in maternity ward	case sheet of baby in NICU	case sheet of baby in NICU	case sheet of baby in NICU and case sheet of mother
Iran	Mahdieh		Medical record	Medical record or immunization card if available	?	?		?	delivery register	delivery reigster, medical record	Medical record, lab data	Admission card in medical record
Iran	Shohada		maternal or neonatal medical records	maternal medical records	maternal and newborn medical records	maternal and newborn medical records		neonatal medical record	maternal medical records	neonatal medical record	neonatal medical record	neonatal medical record
Nepal	BP Koirala		Neonatal case records and maternal case record sheet	Maternal case record and antenatal care (ANC) card	Neonatal case record	1.Neonatal case record, 2.Maternal case record		Neonatal case record	1.Maternal case record 2.Delivery room register	1.Neonatal case record from NICU/nursery neonatal wards, pediatric wards 2.delivery room register? (Sometimes, death occurs in delivery room itself. In that case no separate neonatal file is generated. information is obtained from the delivery register and maternal case record sheet).3. postnatal ward register	Post natal registers, NICU/nursery neonatal wards, pediatric wards registers	Post natal registers, NICU/nursery neonatal wards, pediatric wards registers
Nepal	Patan		Mother's chart	Mother's chart	Mother's chart	Mother's chart		Baby's chart	Mother's chart	Baby's chart	Baby's chart	Baby's chart
Spain	Castellon		electronic medical records	electronic medical records	electronic medical records	electronic medical records		electronic medical records	electronic medical records	electronic medical records	electronic medical records	electronic medical records
Spain	Valencia		electronic medical records	electronic medical records	electronic medical records	electronic medical records		electronic medical records	electronic medical records	electronic medical records	electronic medical records	electronic medical records
Tanzania	Mbeya RRH		Patient records	RCH 4 card (antenatal card), TT vaccination card	RCH card, Partograph, Patients records (File), HMIS number 12	Patients records, Partograph, HMIS number 12		Patients records, Partograph, RCH card, HMIS number 12	RCH card, HMIS number 12, Partograph, Patients records	RCH card, HMIS number 12, Partograph, Patients records	Patients records (file)	RCH card, HMIS number 12, Partograph, Patients records
Tanzania	Mbeya ZHR		Patient records	RCH card (antenatal card)	RCH card, Partograph, Patients records (File), HMIS number 12	Patients records, Partograph, HMIS number 12		Patients records, Partograph, RCH card, HMIS number 12	RCH card, HMIS number 12, Partograph, Patients records	RCH card, HMIS number 12, Partograph, Patients records	Patients records (file)	RCH card, HMIS number 12, Partograph, Patients records
Tanzania	St Francis		Mother's file, RCH card	RCH card	MTUHA nr 12, RCH card	MTUHA nr 12, RCH card		There is no place in our register where we can retrieve SGA	MTUHA nr 12, mother's file	Baby's file, MTUHA, death registry	Baby's file, MTUHA book	There is no place in our register where we can retrieve CM
Zimbabwe	Mbare		Delivery Register Report Book ANC Booklet	ANC Register TT Register ANC Booklet	Delivery Register Report Book ANC Booklet	Delivery Register ANC Booklet Report Book		Delivery Register Report Book ANC Booklet	Delivery Register Report Book Notice of Still Birth Record ANC Booklet	Delivery Register Report Book ANC Booklet	Report Book, Treatment Book (IMNCI ) Postnatal Register Child treatment card	Delivery Register, Report Book ANC Booklet Child health card
Zimbabwe	Mutare		Delivery register, Patient’s case file	patient's case file	delivery register, patient's case file	delivery register, patient's case file		delivery register, patient's case file	delivery register, patient's case file	delivery register, patient's case file sbcu	patient's case file in neonatal unit	delivery register, patient's case file

## Sheet: GF-BGI
Generic form - Background information
		Topic		Sex	GA	Weight	Single/multiple deliveries	Delivery-related complications	Mode of delivery	Age of mother	Illnesses/complications related to pregnancy	Date of LMP	Past obstetric history
Country	Site	Variables		BGISEX	BGIGAAVL, BGIGA, BGIGA_WK, BGIGA_DAY	BGINBW, BGIBWU, BGIBW_WT_KG, BGIBW_WT_GM, BGIBW_WT_LB	BGIDLVNM, BGIDLVNMSP	BGIDLVCP, BGIDLVCPS, BGIDLVCPSO	BGIDLVMD	BGIMOAGE	BGIPGCP, BGIPGCPDX, BGIPGCPDXSP	BGILMPDT	BGIPOH, BGIOHGR, BGIOHPR, BGIPHAB, BGINORI
Ghana	Ejisu	Location (ward)		Labor Ward	1. Antenatal Clinic/Labor Ward	Labor Ward/Antenatal clinic	1. Labor Ward 2. Theatre 3. MBU Ward	1. Labor Ward 2. Theatre 3.MBU 4. Obs & Gynea Ward	1. Labor Ward . 2.Theatre	1. Labor Ward 2. Obs & Gynea Ward 3. Theatre	1. Labor Ward 2. Theatre 3. Obs & Gynea Ward	1. Labor Ward	1. Labor Ward
Ghana	Ejisu	Type of document		Labor Ward Delivery Register	Labor Ward Delivery Register	Labor Ward Delivery Register	1. Labor Ward Delivery Register 2. Theatre Register 3. MBU Register 4. Obs & Gynea Register	1. Labor Ward Delivery Register 2. Theatre Register 3.MBUAdmissions & Discharges Register 4. Obs & Gynea Ward Register	1. Labor Ward Delivery Register 2. Obs & Gynea Delivery Register 3. Theatre Delivery Register	1. Labor Ward Delivery Register 2. Obs & Gynea Ward Register 3. Theatre Delivery Register 4. MBU Admissions & Discharges Register.	1. Labor Ward Delivery Register 2.Theatre Register 3. Obs & Gynea Ward Register	1. Labor Ward Delivery Register	1. Labour Ward Register
Ghana	ERH	Location (ward)		Hospital( labour ward)	Hospital (labour ward)	Hospital (labour ward)	Hospital (labour ward)	Hospital (labour ward)	Hospital (labour ward) and Clients	Hospital (labour ward)	Hospital (labour ward)	Hospital (ANC)	Hospital (ANC)
Ghana	ERH	Type of document		Delivery register and Electronic database(HAMS)	Delivery register and Electronic database(HAMS)	Delivery register and Electronic database(HAMS)	Delivery register and Electronic database(HAMS)	Delivery register and Electronic database(HAMS)	Delivery register.HAMS and ANC book	Delivery register, HAMS and ANC book	Delivery register and Electronic database(HAMS)	Delivery register, Electronic database(HAMS) and ANC book.	Delivery register, Electronic database(HAMS) and ANC book.
Ghana	St Joseph	Location (ward)		Labour ward, Lying-in, Theatre and NICU	Labour Ward and NICU	Labour Ward, Lying-in and NICU	Labour Ward and Theatre	Labour ward, Theatre and NICU	Labour ward, Theatre and NICU	Labour ward, Theatre and NICU	ANC and Labour ward	ANC and Labour Ward	ANC and Labour Ward
Ghana	St Joseph	Type of document		Labour ward register, Partograph, ANC booklet, Patient folder, Anaesthetics notes, Surgical notes, PNC register and NICU register	Labour ward register, Partograph, ANC booklet, Patient folder, Nurses notes and NICU register	Labour ward register, Partograph, ANC booklet, Patient folder, Anaesthetics notes, PNC register and NICU register	Labour ward register, Partograph, ANC booklet, Patient folder, Anaesthetics notes and Surgical notes	Labour ward register, Partograph, ANC booklet, Patient folder, Anaesthetics notes, Nurses notes, Surgical notes and NICU register	Labour ward register, Partograph, ANC booklet, Patient folder, Nurses notes, Anaesthetics notes, Surgical notes and NICU register	Labour ward register, Partograph, ANC booklet, Patient folder, Anaesthetics notes, Surgical notes and NICU register	Labour ward register, ANC booklet and Patient folder	ANC booklet	ANC register, Labour ward register and ANC booklet
Ghana	Tema	Location (ward)		labour ward	labour ward	labour ward	labour ward	labour ward	labour ward	labour ward	labour ward	labour ward	labour ward
Ghana	Tema	Type of document		delivery register, labour ward report book, ANC BOOK	delivery register,antenatal book(ANC BOOK) labour report book	delivery register, labour ward report book, ANC BOOK	delivery register, labour ward report book, ANC BOOK	delivery register, labour ward report book, Pateint folder	delivery register, labour ward report book, ANC BOOK	delivery register, labour ward report book, ANC BOOK	delivery register,patient folder,ANC Book	delivery register, labour ward report book, ANC BOOK	delivery register, labour ward report book, ANC BOOK
India	GMC Mumbai	Location (ward)		labour ward	labour ward an PNC ward	labour ward	labour ward	PNC ward and gynac ward	PNC and Gynac	PNC, gynac, labour	PNC, gynac	PNC, Gynac, labour ward	PNC, Gynac, labour ward
India	GMC Mumbai	Type of document		C book	C book and USG reports in mother case sheet.	C book	C book	case sheets of mother.	case sheet of mother.	case sheet of mother and C book	case sheet of mother, USG reports	case sheet of mother and USG reports	case sheet of mother and USG reports
India	IMS & SUM Bhuabneswar	Location (ward)		Labour Room	Postnatal Ward/ NICU	Labour Room	Labour Room	Labour Room/ Postnatal Ward	Labour Room	Labour Room
India	IMS & SUM Bhuabneswar	Type of document		Labour Room Register	Indoor Baby Ticket	Indoor Baby Ticket	Indoor Baby Ticket	Indoor Maternal Ticket	Indoor Maternal Ticket/ Labor Room Register	Adhar Card of Mother/Indoor Maternal Ticket	Antenatal Card	Antenatal Card	Mother
India	JSS Mysuru	Location (ward)		OBG ward	OBG ward	OBG ward	OBG ward	OBG ward	OBG ward	OBG ward	OBG ward	OBG ward	OBG ward
India	JSS Mysuru	Type of document		Mother’s case notes	Mother’s case notes	Mother’s case notes	Mother’s case notes	Mother’s case notes	Mother’s case notes	Mother’s case notes	Mother’s case notes	Mother’s case notes	Mother's Case notes
India	Manipal	Location (ward)		Labour Room, Post operattive ICU,Postnatal wards(WH2,WH3,WH4,WH5,A2,N3,N2,CH1,CH1), NICU	Labour Room, Post operattive ICU,Postnatal wards(WH2,WH3,WH4,WH5,A2,N3,N2,CH1,CH1), NICU	Labour Room, Post operattive ICU,Postnatal wards(WH2,WH3,WH4,WH5,A2,N3,N2,CH1,CH1), NICU	Labour Room, Post operattive ICU,Postnatal wards(WH2,WH3,WH4,WH5,A2,N3,N2,CH1,CH1), NICU	Labour Room, Post operattive ICU,Postnatal wards(WH2,WH3,WH4,WH5,A2,N3,N2,CH1,CH1), NICU	Labour Room, Post operattive ICU,Postnatal wards(WH2,WH3,WH4,WH5,A2,N3,N2,CH1,CH1), NICU	Labour Room, Post operattive ICU,Postnatal wards(WH2,WH3,WH4,WH5,A2,N3,N2,CH1,CH1), NICU	Labour Room, Post operattive ICU,Postnatal wards(WH2,WH3,WH4,WH5,A2,N3,N2,CH1,CH1), NICU	Labour Room, Post operattive ICU,Postnatal wards(WH2,WH3,WH4,WH5,A2,N3,N2,CH1,CH1), NICU	Labour Room, Post operattive ICU,Postnatal wards(WH2,WH3,WH4,WH5,A2,N3,N2,CH1,CH1), NICU
India	Manipal	Type of document		Delivery register , Neonatal Case Record,Mothers Obstetric Case Record	Delivery register , Neonatal Case Record,Mothers Obstetric Case Record	Delivery register , Neonatal Case Record,Mothers Obstetric Case Record	Neonatal Case Record,Mothers Obstetric Case Record	Neonatal Case Record,Mothers Obstetric Case Record	Neonatal Case Record,Mothers Obstetric Case Record	Neonatal Case Record,Mothers Obstetric Case Record	Neonatal Case Record,Mothers Obstetric Case Record	Neonatal Case Record,Mothers Obstetric Case Record	Neonatal Case Record,Mothers Obstetric Case Record
India	MP Shah Jamnagar	Location (ward)		Labour room	Labour room, Neonatal Unit	Labour room	Labour room	Labour room	Labour room	Labour room	Labour room and post natal wards	Labour room and wards	Labour room and wards
India	MP Shah Jamnagar	Type of document		Register	Register	register	register	case papers	register	register	case papers	case papers	case papers
India	SKIMS	Location (ward)		maternity ward	maternity ward	maternity ward	maternity ward	maternity ward	maternity ward	maternity ward	maternity ward	maternity ward	maternity ward
India	SKIMS	Type of document		hospital ipd regestration file of patient	hospital regs file and we calculate from lmp	case sheet of mother or baby	case sheet of mother, OT register/labour room register	case sheet of mother	OT register/labour room register/case sheet of mother	anc card/case sheet of mother	anc card	case sheet of mother and anc card	case sheet of mother and anc card
Iran	Mahdieh	Location (ward)
Iran	Mahdieh	Type of document
Iran	Shohada	Location (ward)		archive section of hospital	archive section of hospital	archive section of hospital	archive section of hospital	archive section of hospital	archive section of hospital	archive section of hospital	maternal medical repport	archive section of hospital	archive section of hospital
Iran	Shohada	Type of document		scanned maternal medical record	scanned maternal medical record	scanned maternal medical record	scanned maternal medical record	scanned maternal medical record	scanned maternal medical record	scanned maternal medical record	scanned maternal medical record	scanned maternal medical record	scanned maternal medical record
Nepal	BP Koirala	Location (ward)		1.delivery room 2. NICU/ Nursery/ Pediatric ward/ postnatal ward	1.delivery room 2. NICU/ Nursery/ Pediatric ward/ postnatal ward	1.delivery room 2. NICU/ Nursery/ Pediatric ward/ postnatal ward	1.delivery room	1.delivery room	1.delivery room	1.delivery room 2. antenatal clinic 3. outhospital ANC	1.delivery room 2. antenatal clinic 3. outhospital ANC	1.delivery room 2. antenatal clinic 3. outhospital ANC	1.delivery room 2. antenatal clinic 3. outhospital ANC
Nepal	BP Koirala	Type of document		maternal case record sheet matched with the delivery register	1.Neonatal case record, 2.Maternal case record	Neonatal case record	1.delivery register 2.Neonatal case record	delivery register	delivery register	delivery register	maternal case record	maternal case record	maternal case record
Nepal	Patan	Location (ward)		Post partum ward	Labour room	Labour room	Labour room	Post partum ward	Post partum ward	Post partum ward	Post partum ward	Post partum ward	Post partum ward
Nepal	Patan	Type of document		Mother's chart	Delivery register	Delivery register	Delivery register	Mother's chart	Mother's chart	Mother's chart	Mother's chart	Mother's chart	Mother's chart
Spain	Castellon	Location (ward)
Spain	Castellon	Type of document
Spain	Valencia	Location (ward)
Spain	Valencia	Type of document
Tanzania	Mbeya RRH	Location (ward)		Labor, Postnatal	Labor, Postnatal	Labor, Postnatal	Labor, Postnatal	Labor, Postnatal	Labor, Postnatal	Labor, Postnatal	Postnatal	Labor, Postnatal	Postnatal ward
Tanzania	Mbeya RRH	Type of document		HMIS book 12, RCH 4 card, Patients file	HMIS book 12, Patients file, RCH 4 card	HMIS book 12, Patients file, RCH 4 card	HMIS book 12, Patients file, RCH 4 card	Patients file and HMIS book 12	HMIS book 12, RCH 4 card, Patients file	Patients file, RCH 4 card, HMIS book 12	RCH 4 card	Patients file, RCH 4 card, HMIS book 12	Patients file, RCH 4 card
Tanzania	Mbeya ZHR	Location (ward)
Tanzania	Mbeya ZHR	Type of document
Tanzania	St Francis	Location (ward)		Labor ward	Labor ward	Labor ward	Labor ward	Labor ward	Labor ward	Labor ward	Labor ward	Labor/postnatal ward	Labor/postnatal ward
Tanzania	St Francis	Type of document		MTUHA number 12	Mother's hospital file	MTUHA number 12	MTUHA number 12	Mother's hospital file	MTUHA number 12	MTUHA number 12	Mother's hospital file	ANC card/mother's file	ANC card
Zimbabwe	Mbare	Location (ward)		Labour ward	Labour Ward	Labour ward	Labour ward	Labour ward	Labour ward	ANC & Labour ward	ANC & Labour ward	ANC & Labour ward	ANC & Labour ward
Zimbabwe	Mbare	Type of document		Delivery Register ANC Booklet Report Book Child health Card	Delivery Register ANC Booklet Report Book	Delivery Register ANC Booklet Report Book Child health Card	Delivery Register ANC Booklet Report Book Child health Card	Delivery Register ANC Booklet Report Book	Delivery Register ANC Booklet Report Book Child health Card	ANC Register Delivery Register ANC Booklet	ANC Register Delivery Register ANC Booklet Report Book	ANC Booklet ANC Register Delivery RegIster	ANC Booklet ANC Register Delivery RegIster
Zimbabwe	Mutare	Location (ward)		Maternity, neonatal unit	Maternity, neonatal unit	Maternity, neonatal unit	Maternity, neonatal unit	Maternity	Maternity, neonatal unit	Maternity, neonatal unit	Maternity	Maternity	Maternity
Zimbabwe	Mutare	Type of document		Delivery register, Mother's notes , babies notes	Delivery register, Mother's notes , babies notes	Delivery register, Mother's notes , babies notes	Delivery register, Mother's notes , babies notes	Mother's notes	Delivery register, Mother's notes , babies notes	Mothers notes, delivery register	Delivery register, Mother's notes, ANC booklet	Mother's notes, ANC booklet, Delivery register	ANC booklet, Mother's notes, delivery register

## Sheet: GF-GA
Generic form - Gestational age
		Topic		Conception	Date of LMP	Ultrasounds during pregnancy	Ultrasound second trimester	Ultrasound third trimester	Physical examination of mother in first trimester	Fundal height in second trimester	Birth weight	New Ballard Score
Country	Site	Variables		GACONNU, GAIUIP, GAIUIDT, GAETP, GAETPDT	GALMPDT	GAUSGT1, GAIFUS, GAUSGT1DT, GAUSGT1AG GAUSGT1AGWK, GAUSGT1DAY, GAUSGT1DLVDT, GAUSGT2, GAIFUS2, GAUSGT2DT, GAUSGT2AG, GAUSGT2AGWK, GAUSGT2AGWK, GAUSGT2AGDAY, GAUSGT2DLVDT, GAUSGT3, GAIFUS3, GAUSGT3DT, GAUSGT3AG, GAUSGT3AGWK GAUSGT3AGDAY, GAUSGT3DLVDT			GAPEMOT1, GAPEMOT1DT, GACOEU, GAPEAG, GAPEAGWK, GAPEAGDAY, GAPEDLVDT	GAFH, GAFHV, GAFHU, GAFHUSP, GAFHDT	GANBWT, GANBWU, GANBW_WT_KG, GANBW_WT_GM, GANBW_WT_LB, GANBWMDT	GANBS, GABASC
Ghana	Ejisu	Location (ward)		Labor Ward	Labor Ward	1. Labor Ward 2. Obs & Gynea Ward	1. Labor Ward 2. Obs & Gynea Ward	1. Labor Ward 2. Obs & Gynea Ward	1. Labor Ward 2. Obs & Gynea Ward	1. Labor Ward 2. Obs & Gynea Ward	1. Labor Ward 2. Obs & Gynea Ward	1. Labor Ward 2. Obs & Gynea Ward
Ghana	Ejisu	Type of document		Labor Ward Register	Labor Ward Register	Antenatal Records	Antenatal Records	Antenatal Records	Antenatal Records	Antenatal Records	1. Antenatal Records 2. Labor Ward Register	Antenatal Records
Ghana	ERH	Location (ward)		Clients and Hospital( ANC unit)	Clients and Hospital( ANC unit)	Clients and Hospital( ANC unit)	Clients and Hospital( ANC unit)	Clients and Hospital( ANC unit)	Clients and Hospital(ANC unit)	Clients and Hospital(ANC unit)	Clients and Hospital( labour ward)	Hospital( NICU)
Ghana	ERH	Type of document		Antenatal Care (ANC)book and HAMS	ANC book and HAMS	ANC book and HAMS	ANC book and HAMS	ANC book and HAMS	ANC book and ANC register	ANC book, and ANC register	ANC book, Labour ward register and HAMS	NICU register and HAMs
Ghana	St Joseph	Location (ward)		ANC and Labour ward	ANC and Labour Ward	ANC, X-ray Department and Labour ward	ANC, X-ray Department and Labour ward	ANC, X-ray Department and Labour ward	ANC	ANC	Labour ward, Theatre, Lying-in and NICU	Not Applicable
Ghana	St Joseph	Type of document		ANC register and ANC booklet	ANC booklet	ANC register, Scan register, ANC booklet and Patient folder	ANC register, Scan register, ANC booklet and Patient folder	ANC register, Scan register, ANC booklet and Patient folder	ANC register and ANC booklet	ANC register and ANC booklet	ANC Booklet, Labour Ward Register, Partograph, Anaesthetics notes, PNC register and NICU Register	Not Applicable
Ghana	Tema	Location (ward)		labour ward	labour ward	labour ward	labour ward	labour ward	labour ward	labour ward	labour ward	NICU
Ghana	Tema	Type of document		ANC BOOK (ANTENATAL BOOK	ANC BOOK	ANC BOOK	ANC BOOK	ANC BOOK	ANC BOOK	ANC BOOK	Delivry register	pateint folder
India	GMC Mumbai	Location (ward)		PNC and Gynac ward	labour ward /PNC ward /gynac ward	PNC ward/gynac ward	PNC ward/gynac ward	PNC ward/gynac ward	PNC/gynac ward	PNC/gynac ward	labour ward /PNC ward	NICU/PNC
India	GMC Mumbai	Type of document		case sheet of mother	C book and case sheet of mother	USG reports of mother	USG reports of mother	USG reports of mother	case sheet of mother	case sheet of mother	C book / case sheet of mother or baby	Baby case sheet
India	IMS & SUM Bhuabneswar	Location (ward)							Antenatal OPD	Antenatal OPD	Delivery Room	Postnatal Ward/ NICU
India	IMS & SUM Bhuabneswar	Type of document		Antenatal Checkup Card	Antenatal Check Up Card	Antenatal Checkup Card	Antenatal Checkup Card/ Mother	Antenatal CheckUp Card	Antenatal checkup card	Antenatal CheckUp Card	Delivery Room Register/ Indoor Baby Ticket	Indoor Baby Ticket
India	JSS Mysuru	Location (ward)		OBG ward	OBG ward	OBG ward	OBG ward	OBG ward	OBG ward	OBG ward	OBG ward	OBG ward
India	JSS Mysuru	Type of document		Mother’s case notes	Mother’s case notes	Mother’s case notes	Mother’s case notes	Mother’s case notes	Mother’s case notes	Mother’s case notes	Mother’s case notes	Neonatal Case notes
India	Manipal	Location (ward)		Labour Room, Post operattive ICU,Postnatal ward(WH2,WH3,WH4,WH5,A2,N3,N2,CH1,CH1), NICU	Labour Room, Post operattive ICU,Postnatal ward(WH2,WH3,WH4,WH5,A2,N3,N2,CH1,CH1), NICU	Labour Room, Post operattive ICU,Postnatal ward(WH2,WH3,WH4,WH5,A2,N3,N2,CH1,CH1), NICU	Labour Room, Post operattive ICU,Postnatal ward(WH2,WH3,WH4,WH5,A2,N3,N2,CH1,CH1), NICU	Labour Room, Post operattive ICU,Postnatal ward(WH2,WH3,WH4,WH5,A2,N3,N2,CH1,CH1), NICU	Labour Room, Post operattive ICU,Postnatal ward(WH2,WH3,WH4,WH5,A2,N3,N2,CH1,CH1), NICU	Labour Room, Post operattive ICU,Postnatal ward(WH2,WH3,WH4,WH5,A2,N3,N2,CH1,CH1), NICU	Labour Room, Post operattive ICU,Postnatal ward(WH2,WH3,WH4,WH5,A2,N3,N2,CH1,CH1), NICU	Labour Room, Post operattive ICU,Postnatal ward(WH2,WH3,WH4,WH5,A2,N3,N2,CH1,CH1), NICU
India	Manipal	Type of document		Neonatal Case Record,Mothers Obstetric Case Record	Neonatal Case Record,Mothers Obstetric Case Record	Neonatal Case Record,Mothers Obstetric Case Record, Scanning report	Neonatal Case Record,Mothers Obstetric Case Record, Scanning report	Neonatal Case Record,Mothers Obstetric Case Record, Scanning report	Neonatal Case Record,Mothers Obstetric Case Record	Neonatal Case Record,Mothers Obstetric Case Record	Delivery register , Neonatal Case Record,Mothers Obstetric Case Record	Neonatal Case Record
India	MP Shah Jamnagar	Location (ward)		Labour room	OBS OPD & Labour room	OBS ward & OPD	OBS ward & OPD	OBS ward & OPD	OBS ward & OPD	OBS ward & OPD	Labour room	Neonatal Unit
India	MP Shah Jamnagar	Type of document		case papers	case papers	case papers	case papers	case papers	case papers	case papers	register & Case paper	case papers
India	SKIMS	Location (ward)		maternity ward	maternity ward	maternity ward	maternity ward	maternity ward	maternity ward	maternity ward	maternity ward	maternity ward
India	SKIMS	Type of document		hospital registration file and anc card	hospital registration file and anc card	anc card	anc card	case sheet of mother and anc card	anc card	anc card	case sheet of mother/baby	case sheet of baby
Iran	Mahdieh	Location (ward)
Iran	Mahdieh	Type of document
Iran	Shohada	Location (ward)		archive section of hospital	archive section of hospital	archive section of hospital	archive section of hospital	archive section of hospital	archive section of hospital	archive section of hospital	birth complex	archive section of hospital
Iran	Shohada	Type of document		maternal medical repport scanned document	maternal medical repport and birth registery book	maternal medical repport	maternal medical repport	maternal medical record	maternal medical record	maternal medical record	birth registery book	newborn medical record
Nepal	BP Koirala	Location (ward)		1. antenatal clinic 2. outhospital ANC	1. antenatal clinic 2. outhospital ANC	1. radiology department 2. outhospital 3. antenatal ward	1. radiology department 2. outhospital 3. antenatal ward	1. radiology department 2. outhospital 3. antenatal ward	1. OBS/ GYNE department 2. outhospital 3. antenatal ward	1. OBS/ GYNE department 2. outhospital 3. antenatal ward	1.delivery room 2. NICU/ Nursery/ Pediatric ward/ postnatal ward	1.NICU/ Nursery/ Pediatric ward/ postnatal ward
Nepal	BP Koirala	Type of document		1.maternal case record 2. ANC card is it available in the hospital with the maternal case record. Yes most of the time is available.	1.maternal case record 2. ANC card	1.maternal case record 2. ANC card	1.maternal case record 2. ANC card	1.maternal case record 2. ANC card	1.maternal case record 2. ANC card	1.maternal case record 2. ANC card	Neonatal case record	Neonatal case record
Nepal	Patan	Location (ward)		Post partum ward	Post partum ward	Post partum ward	Post partum ward	Post partum ward	Post partum ward	Post partum ward	Labour room	NICU/ Nursery
Nepal	Patan	Type of document		Mother's chart	Mother's chart	Mother's chart	Mother's chart	Mother's chart	Mother's chart	Mother's chart	Delivery register	Baby's chart
Spain	Castellon	Location (ward)
Spain	Castellon	Type of document
Spain	Valencia	Location (ward)
Spain	Valencia	Type of document
Tanzania	Mbeya RRH	Location (ward)		Postnatal	Labor, Postnatal	Postnatal	Postnatal	Postnatal	Postnatal	Postnatal	Labor, Postnatal
Tanzania	Mbeya RRH	Type of document		Patients file	Patients file, RCH 4 card, HMIS book 12	Patients file	Patients file	Patients file	RCH 4 card	RCH 4 card	RCH 4 card, HMIS book 12
Tanzania	Mbeya ZHR	Location (ward)
Tanzania	Mbeya ZHR	Type of document
Tanzania	St Francis	Location (ward)
Tanzania	St Francis	Type of document
Zimbabwe	Mbare	Location (ward)		N/A	ANC & Labour ward	ANC Clinic	ANC Clinic	ANC Clinic	ANC Clinic	ANC Clinic	Labour ward	N/A
Zimbabwe	Mbare	Type of document		N/A	ANC Register ANC Booklet	ANC Register ANC Booklet	ANC Register ANC Booklet	ANC Register ANC Booklet	ANC Register ANC Booklet	ANC Register ANC Booklet	Delivery Register ANC Register Report Book Child health card
Zimbabwe	Mutare	Location (ward)		Maternity	Maternity	Maternity	Maternity	Maternity	Maternity	Maternity	Maternity, neonatal unit
Zimbabwe	Mutare	Type of document		ANC booklet, mothers notes	ANC booklet, mothers notes	ANC booklet, mothers notes	ANC booklet, mothers notes	ANC booklet, mothers notes	ANC booklet, mothers notes	ANC booklet, mothers notes	delivery register, mothers notes , baby'snotes	Not applicable

## Sheet: GF-BW
Generic form - Birth weigth
		Topic		Birth weight	Proxy measure	Time of weighing	Scale
Country	Site	Variables		BWNBW, BWNBWU, BWNBW_WT_KG, BWNBW_WT_GM, BWNBW_WT_LB	BWC, BWPM, BWPMU, BWPMUSP, BWPMWU, BWPMW_WT_KG, BWPMW_WT_GM, BWPMW_WT_LB	BWNBT	BWSCT, BWSCG, BWSCFREQ, BWSCTRD, BWESC, BWHOLWG
Ghana	Ejisu	Location (ward)		1. Labor Ward 2. MBU Ward 3. Obs & Gynea Ward	1. Labor Ward	1. Labor Ward	Labor Ward
Ghana	Ejisu	Type of document		1. Labor Ward Register 2. MBU Admissions & Discharges 3. Obs & Gynea Register	Labor Ward Register	Neonatal Assessment Sheet	Neonatal Assessment Sheet
Ghana	ERH	Location (ward)		Hospital ( labour ward)	Clients and Hospital( labour ward)	Hospital ( labour ward)	Hospital( Maintenance unit)
Ghana	ERH	Type of document		Labour ward Delivery register and HAMs	ANC card and HAMs	Labour ward Delivery register and HAMs	clinical engineers reports
Ghana	St Joseph	Location (ward)		Labour ward, Theatre, Lying-in and NICU		Labour ward, Theatre and NICU	Labour ward, Theatre and NICU
Ghana	St Joseph	Type of document		ANC Booklet, Labour Ward Register, Partograph, Anaesthetics notes, PNC register and NICU Register		ANC Booklet, Labour Ward Register, Anaesthetics notes, NICU register	ANC Booklet, Labour Ward Register, Anaesthetics notes, NICU register
Ghana	Tema	Location (ward)		labour ward	labour ward	labour ward	labour ward
Ghana	Tema	Type of document		delivery register	delivery register	delivery register	delivery register
India	GMC Mumbai	Location (ward)
India	GMC Mumbai	Type of document
India	IMS & SUM Bhuabneswar	Location (ward)		Delivery Room		Delivery Room
India	IMS & SUM Bhuabneswar	Type of document		Labour Room Register/ Inpatient Baby Ticket		Labour Room Register/ Inpatient Baby Ticket	grams
India	JSS Mysuru	Location (ward)		Labour room/ OBG ward	Labour room/ OBG ward	Labour room/ OBG ward	Labour room/ OBG ward
India	JSS Mysuru	Type of document		Labour register(Primary), Mother's Case notes	Labour register(Primary), Mother's Case notes	Labour register(Primary), Mother's Case notes	Labour register(Primary), Mother's Case notes
India	Manipal	Location (ward)		Labour Room, Post operattive ICU,Postnatal ward(WH2,WH3,WH4,WH5,A2,N3,N2,CH1,CH1), NICU	Labour Room, Post operattive ICU,Postnatal ward(WH2,WH3,WH4,WH5,A2,N3,N2,CH1,CH1), NICU	Labour Room, Post operattive ICU,Postnatal ward(WH2,WH3,WH4,WH5,A2,N3,N2,CH1,CH1), NICU	Labour Room,NICU
India	Manipal	Type of document		Delivery register , Neonatal Case Record,Mothers Obstetric Case Record	Delivery register , Neonatal Case Record,Mothers Obstetric Case Record	Delivery register , Neonatal Case Record,Mothers Obstetric Case Record	Delivery register
India	MP Shah Jamnagar	Location (ward)		Labour room	Labour Room & Neonatel ward	Labour room	Labour room
India	MP Shah Jamnagar	Type of document		Register	Register	Register	Register
India	SKIMS	Location (ward)		labour room and theatre	maternity ward	maternity ward	maternity ward
India	SKIMS	Type of document		case sheet of mother/baby	case sheet of mother	case sheet of mother	hospital electronic weighing scale
Iran	Mahdieh	Location (ward)
Iran	Mahdieh	Type of document
Iran	Shohada	Location (ward)		birth complex (delivery room)	birth complex (delivery room)	birth complex (delivery room)	birth complex (delivery room)
Iran	Shohada	Type of document		birth registery book	birth registery book	birth registery book	birth registery book
Nepal	BP Koirala	Location (ward)		1. delivery room 2.NICU/ nursery/ pediatric ward/ postnatal ward	1. delivery room 2.NICU/ nursery/ pediatric ward/ postnatal ward	1. delivery room 2.NICU/ nursery/ pediatric ward/ postnatal ward	1. delivery room 2.NICU/ nursery/ pediatric ward/ postnatal ward
Nepal	BP Koirala	Type of document		1. delivery room register 2.Neonatal case record -( We match with the record of birth certificate. Its the same as of delivery register. since at both site, we use digital weighing machine, no disripancies have been encountered.)	1. delivery room register 2.Neonatal case record	1. delivery room register 2.Neonatal case record
Nepal	Patan	Location (ward)		Labour room	Labour room	Labour room	Labour room
Nepal	Patan	Type of document		Delivery register	Delivery register	Delivery register	Delivery register
Spain	Castellon	Location (ward)
Spain	Castellon	Type of document
Spain	Valencia	Location (ward)
Spain	Valencia	Type of document
Tanzania	Mbeya RRH	Location (ward)		Labor ward	Labor	Labor, Postnatal	Labor
Tanzania	Mbeya RRH	Type of document		RCH 4 card, HMIS book 12, Patients file	?	HMIS book 12, RCH 4 card	?
Tanzania	Mbeya ZHR	Location (ward)
Tanzania	Mbeya ZHR	Type of document
Tanzania	St Francis	Location (ward)
Tanzania	St Francis	Type of document
Zimbabwe	Mbare	Location (ward)		Labour ward	Labour Ward	Labour Ward	Labour ward
Zimbabwe	Mbare	Type of document		Delivery Register , ANC Booklet ,Repot bookChild health card	Delivery Register , ANC Booklet ,Repot bookChild health card	not recorded	Delivery Register ,, ANC Booklet ,Report Book Child health card
Zimbabwe	Mutare	Location (ward)		Maternity, neonatal unit		maternity	maternity
Zimbabwe	Mutare	Type of document		delivery book, mother's notes , babys notes in nursery	Not applicable	delivery book, mother's notes	ward record

## Sheet: GF-MI
Generic form - Birth weight
Country	Site	Variables		Maternal immunization	Receipt of any vaccination during pregnancy	Receipt of any vaccination 30 days prior to LMP	Number of doses	Disease	Date and time of immunization	Vaccine name	Vaccine manufacturer	Lot number
Ghana	Ejisu	Location (ward)		Antenatal Clinic	Antenatal Clinic	Antenatal Clinic	Antenatal Clinic	Antenatal Clinic	Antenatal Clinic	Antenatal Clinic	Antenatal Clinic	Antenatal Clinic
Ghana	Ejisu	Type of document		Antenatal Records Book	Antenatal Records Book	Antenatal Records Book	Antenatal Records	Antenatal Records	Antenatal Records	Antenatal Records	Antenatal Records	Antenatal Records
Ghana	ERH	Location (ward)		clients and Hospital (public health)	clients and Hospital (public health)	clients and Hospital (ANC unit)	clients and Hospital (ANC unit)	clients and Hospital (ANC unit)	clients and Hospital (ANC unit)	clients and Hospital (public health unit)	Hospital ( public health)	Hospital ( public health)
Ghana	ERH	Type of document		ANC book and ANC register	ANC book and ANC register	ANC book and ANC register	ANC book and ANC register	ANC book and ANC register	ANC book and ANC register	ANC book and ANC register	immunization register	immunization register
Ghana	St Joseph	Location (ward)		ANC and Public Health Unit	ANC and Public Health Unit	ANC and Public Health Unit	ANC and Public Health Unit	ANC	ANC and Public Health Unit	ANC and Public Health Unit	ANC and Public Health Unit	ANC and Public Health Unit
Ghana	St Joseph	Type of document		ANC booklet and Immunization Register	ANC booklet and Immunization Register	ANC booklet and Immunization Register	ANC booklet and Immunization Register	ANC booklet, Patient folder	ANC booklet and Immunization Register	ANC booklet and Immunization Register	ANC booklet and Immunization Register	ANC booklet and Immunization Register
Ghana	Tema	Location (ward)		labour ward	LABOUR WARD	LABOUR WARD	LABOUR WARD	LABOUR WARD	LABOUR WARD	ANC	ANC	LABOUR WARD
Ghana	Tema	Type of document		ANC BOOK	ANC BOOK	ANC BOOK	ANC BOOK	ANC BOOK	ANC BOOK	ANC BOOK	ANC BOOK	ANC BOOK
India	GMC Mumbai	Location (ward)		PNC /gynac ward	PNC /gynac ward	PNC /gynac ward	PNC /gynac ward	PNC /gynac ward	PNC /gynac ward	PNC /gynac ward	PNC /gynac ward	PNC /gynac ward
India	GMC Mumbai	Type of document		moters case sheets- anc card , immunization card, mention by doctor in case sheet.	moters case sheets- anc card , immunization card, mention by doctor in case sheet.	mother case sheet	moters case sheets- anc card , immunization card, mention by doctor in case sheet.	mothers case sheets	moters case sheets- anc card , immunization card, mention by doctor in case sheet.	moters case sheets- anc card , immunization card, mention by doctor in case sheet.	moters case sheets- anc card , immunization card, mention by doctor in case sheet.	moters case sheets- anc card , immunization card, mention by doctor in case sheet.
India	IMS & SUM Bhuabneswar	Location (ward)		Antenatal OPD	Antenatal OPD
India	IMS & SUM Bhuabneswar	Type of document		Antenatal Checkup Card	Antental check up OPD	History of vaccination/ OPD ticket	OPD Ticket	OPD Ticket	OPD Ticket	OPD Ticket
India	JSS Mysuru	Location (ward)		OBG ward	OBG ward	OBG ward	OBG ward	OBG ward	OBG ward	OBG ward	OBG ward	OBG ward
India	JSS Mysuru	Type of document		Mother’case sheet	Mother’case sheet	Mother’case sheet	Mother’case sheet	Mother’case sheet	Mother’case sheet	Mother’case sheet	Mother’case sheet	Mother’case sheet
India	Manipal	Location (ward)		Labor room,Post operattive ICU,Postnatal wards(WH2,WH3,WH4,WH5,A2,N3,N2,CH1,CH1), NICU	Labor room,Post operattive ICU,Postnatal wards(WH2,WH3,WH4,WH5,A2,N3,N2,CH1,CH1), NICU	Labor room,Post operattive ICU,Postnatal wards(WH2,WH3,WH4,WH5,A2,N3,N2,CH1,CH1), NICU	Labor room,Post operattive ICU,Postnatal wards(WH2,WH3,WH4,WH5,A2,N3,N2,CH1,CH1), NICU	Labor room,Post operattive ICU,Postnatal wards(WH2,WH3,WH4,WH5,A2,N3,N2,CH1,CH1), NICU	Labor room,Post operattive ICU,Postnatal wards(WH2,WH3,WH4,WH5,A2,N3,N2,CH1,CH1), NICU	Labor room,Post operattive ICU,Postnatal wards(WH2,WH3,WH4,WH5,A2,N3,N2,CH1,CH1), NICU	Labor room,Post operattive ICU,Postnatal wards(WH2,WH3,WH4,WH5,A2,N3,N2,CH1,CH1), NICU	Labor room,Post operattive ICU,Postnatal wards(WH2,WH3,WH4,WH5,A2,N3,N2,CH1,CH1), NICU
India	Manipal	Type of document		Mothers Obstetric Case Record	Mothers Obstetric Case Record	Mothers Obstetric Case Record	Mothers Obstetric Case Record	Mothers Obstetric Case Record	Mothers Obstetric Case Record	Mothers Obstetric Case Record	Mothers Obstetric Case Record	Mothers Obstetric Case Record
India	MP Shah Jamnagar	Location (ward)		Labor Room	Labor Room & Gynec Wards	OPD	OPD & Wards	Wards	OPD, Wards & Labor room	OPD, Wards & Labor room	OPD & Immunization	OPD & Immunization
India	MP Shah Jamnagar	Type of document		Case Paper	Case paper	Case paper	Meternal Card	Case paper	Case paper & meternal Card	Meternal Card	Immunization Room Regerster	Immunization Room Regerster
India	SKIMS	Location (ward)		maternity ward	maternity ward	maternity ward	maternity ward	maternity ward	maternity ward	maternity ward	maternity ward	unknown
India	SKIMS	Type of document		anc card of patient	anc card	anc card	anc card	anc card	anc card of patient	anc card of patient	from hospital records	unknown
Iran	Shohada	Location (ward)		maternal medical record	maternal medical record	maternal medical record	maternal medical record	maternal medical record	maternal medical record	maternal medical record	maternal medical record	?
Iran	Shohada	Type of document		archive section of hospital	archive section of hospital	archive section of hospital	archive section of hospital	archive section of hospital	archive section of hospital	archive section of hospital	archive section of hospital	?
Nepal	BP Koirala	Location (ward)					1. antenatal clinic 2. outhospital ANC	1. antenatal clinic 2. outhospital ANC	1. antenatal clinic 2. outhospital ANC	1. antenatal clinic 2. outhospital ANC	1. antenatal clinic 2. outhospital ANC	1. antenatal clinic 2. outhospital ANC
Nepal	BP Koirala	Type of document		1.maternal case record 2. ANC card	1.maternal case record 2. ANC card	1.maternal case record 2. ANC card	1.maternal case record 2. ANC card	1.maternal case record 2. ANC card	1.maternal case record 2. ANC card	1.maternal case record 2. ANC card	1.maternal case record 2. ANC card	1.maternal case record 2. ANC card
Nepal	Patan	Location (ward)		Post partum ward	Post partum ward	Post partum ward	Post partum ward	Post partum ward	Post partum ward	Post partum ward	Post partum ward	Post partum ward
Nepal	Patan	Type of document		Mother's chart	Mother's chart	Mother's chart	Mother's chart	Mother's chart	Mother's chart	Mother's chart	Mother's chart	Mother's chart
Spain	Castellon	Location (ward)
Spain	Castellon	Type of document
Spain	Valencia	Location (ward)
Spain	Valencia	Type of document
Tanzania	Mbeya RRH	Location (ward)		Postnatal	Postnatal		Postnatal	Postnatal	Postnatal
Tanzania	Mbeya RRH	Type of document		RCH 4 card, Immunization card	RCH 4 card, Immunization card	Mostly the information is not available (unknown)	RCH 4 card, Immunization card	RCH 4 card, Immunization card	RCH 4 card, Immunization card (difficult to get time)	Mostly the information is not available (unknown)	Mostly the information is not available (unknown)	Mostly the information is not available (unknown)
Tanzania	Mbeya ZHR	Location (ward)
Tanzania	Mbeya ZHR	Type of document
Tanzania	St Francis	Location (ward)
Tanzania	St Francis	Type of document
Zimbabwe	Mbare	Location (ward)		ANC Clinic	ANC Clinic	ANC Clinic	ANC CLINIC	ANC CLINIC	ANC Clinic	ANC Clinic	ANC CLINIC	ANC CLINIC
Zimbabwe	Mbare	Type of document		ANC Register TT Register ANC Booklet	ANC Register TT Register ANC Booklet	ANC Register ANC Booklet TT Register	ANC Register ANC Booklet TT Register	ANC Register ANC Booklet	TT Register	TT Register ANC Register ANC Booklet	TT Register	TT Register
Zimbabwe	Mutare	Location (ward)		Maternity ward	Maternity ward	Maternity ward	Maternity ward	Maternity ward	Maternity ward	Maternity ward	Maternity ward	Maternity ward
Zimbabwe	Mutare	Type of document		mothers notes, ANC booklet	mothers notes, ANC booklet	mothers notes, ANC booklet	mothers notes, ANC booklet	mothers notes, ANC booklet	mothers notes, ANC booklet	mothers notes, ANC booklet	mothers notes, ANC booklet	mothers notes, ANC booklet

## Sheet: OSF-ND
Outcome-specific form - Neonatal death
		Topic		Time of birth	Time and date of death	Causes of death	Medical confirmation of death	Presence of IUGR if BW<2500g	GA report by parent/ family member/ delivery attendant
Country	Site	Variables		NDTB	NDDD, NDTD	NDCD, NDSCD	NDMC	NDIUGR	NDGARP, NDGA
Ghana	Ejisu	Location (ward)		1. Labor Ward 2. Theatre	1. Labor Ward 2. Theatre	1. Labor Ward 2. Theatre 3. MBU Ward	1. Labor Ward 2. Theatre 3. MBU Ward	1. Labor Ward 2. Theatre 3. MBU Ward	1. Labor Ward 2. Theatre 3. MBU Ward
Ghana	Ejisu	Type of document		1. Labor Ward Register 2. Theatre Register 3. Obs & Gynea Register	1. Labor Ward Register 2. Theatre Register	1. Labor Ward Register 2. Theatre Register 3. MBU Ward Admissions & Discharge Register	1. Labor Ward Register 2. Theatre Register 3. MBU Admissions & Discharge Register	1. Labor Ward Register 2. Theatre Ward Register 3. MBU Admissions & Discharges	1. Labor Ward Register 2. Theatre Register 3, MBU Admissions & Discharges Register
Ghana	ERH	Location (ward)		Hospital ( Labour ward)	Hospital ( Labour ward)	Hospital(NICU)	Hospital ( NICU)	Hospital( Labour ward)	Clients and Hospital ( labour ward)
Ghana	ERH	Type of document		Delivery register	Delivery Register and HAMs	Delivery Register and HAMs	HAMS	Delivery Register and HAMs	ANC book and Delivery register
Ghana	St Joseph	Location (ward)		Labour ward, Theatre	Labour ward, Theatre, Lying-in and NICU	Labour ward, Theatre, Lying-in and NICU	Labour ward, Theatre, Lying-in and NICU	ANC and Labour ward	ANC and Labour ward
Ghana	St Joseph	Type of document		Labour ward register, ANC booklet, Patient folder and Aneasthetics notes	Labour ward register, Patient folder, Aneasthetics notes, Nurses notes, PNC register, NICU register and Medical cause of death certificate	Labour ward register, Patient folder, PNC register, NICU register and Medical cause of death certificate	Patient folder, NICU register and Medical cause of death certificate	ANC booklet and Patient folder	ANC register, ANC booklet, Nurses notes and Patient folder
Ghana	Tema	Location (ward)		LABOUR WARD/NICU	NICU	NICU	NICU	NICU/LABOUR WARD	NICU/LABOUR WARD
Ghana	Tema	Type of document		delivery register, baby head ticket	patient folder	PATEINT FOLDER	PATEINT FOLDER	DELIVERY REGISTER/NICU REGISTER/ PATEINT FOLDER	PATEINT FOLDER
India	GMC Mumbai	Location (ward)		labour / NICU ward	labour ward /NICU ward	labour ward /NICU ward	NICU ward	labour ward / NICU ward	labour ward
India	GMC Mumbai	Type of document		C book/ case sheet of baby	C book/ admission register NICU	C book/ admission register NICU	register of admission in NICU	C book / NICU admission register/ case sheet of baby	Confindment book
India	IMS & SUM Bhuabneswar	Location (ward)		Labour ROOM/ OT	NICU	NICU	NICU	NICU/ Postnatal Ward
India	IMS & SUM Bhuabneswar	Type of document		Labour Room Register/ Indoor Baby Ticket	Indoor Baby Ticket/ NICU Death Register	Indoor Baby Ticket	Indoor Baby Ticket	Antenatal growth Chart in Indoor Baby Ticket	LMP mother/ Pediatrician
India	JSS Mysuru	Location (ward)		NICU	NICU	NICU	NICU	NICU	NICU
India	JSS Mysuru	Type of document		Neonatal case notes / Mother’s case notes	Neonatal case notes in NICU	Neonatal case notes in NICU	Neonatal case notes in NICU	Neonatal case notes in NICU	Neonatal case notes in NICU
India	Manipal	Location (ward)		NICU	NICU	NICU	NICU	NICU	NICU
India	Manipal	Type of document		Discharge summary, Death certificate,Neonatal Obstetric Case Record	Discharge summary, Death certificate,Neonatal Obstetric Case Record	Discharge summary, Death certificate,Neonatal Obstetric Case Record	Discharge summary, Death certificate,Neonatal Obstetric Case Record	Discharge summary, Death certificate,Neonatal Obstetric Case Record	Discharge summary, Death certificate,Neonatal Obstetric Case Record
India	MP Shah Jamnagar	Location (ward)		Labor room	Neonatel Unit	Neonatel Unit	Neonatel Unit	Neonatel Unit	Labor room &Neonatel Unit
India	MP Shah Jamnagar	Type of document		Regirseter	Case paper & Regirester	Case paper & Regirester	Case paper,verbal Autopasy Form & Regirester	Case paper & Regirester	Case paper & Regirester
India	SKIMS	Location (ward)		ward	nicu	nicu	nicu	nicu	ward
India	SKIMS	Type of document		OT register/labour room register/case sheet of mother	case sheet of mother/baby	case sheet of baby/mother	from death note recored in the case sheet	case sheet of mother or baby	anc card
Iran	Mahdieh	Location (ward)
Iran	Mahdieh	Type of document
Iran	Shohada	Location (ward)		archive section of hospital	archive section of hospital	archive section of hospital	archive section of hospital	archive section of hospital	archive section of hospital
Iran	Shohada	Type of document		maternal medical records	newborn medical record	newborn medical record	newborn medical record	newborn medical record	newborn medical record
Nepal	BP Koirala	Location (ward)		NICU/ Nursery/ Pediatric ward/ postnatal ward	NICU/ Nursery/ Pediatric ward/ postnatal ward	NICU/ Nursery/ Pediatric ward/ postnatal ward	NICU/ Nursery/ Pediatric ward/ postnatal ward	NICU/ Nursery/ Pediatric ward/ postnatal ward	NICU/ Nursery/ Pediatric ward/ postnatal ward
Nepal	BP Koirala	Type of document		1. delivery register 2. neonatal case record	neonatal case record	neonatal case record	neonatal case record	1.neonatal case record 2. delivery register	1.maternal case record 2. ANC card
Nepal	Patan	Location (ward)		Postpartum ward, nursery, NICU	Medical record department, Nursery, NICU	Medical record department, Nursery, NICU	Medical record department, Nursery, NICU	Medical record department, Nursery, NICU	Post partum ward
Nepal	Patan	Type of document		Baby's chart	Baby's chart	Baby's chart	Baby's chart	Baby's chart	Mother's chart
Spain	Castellon	Location (ward)
Spain	Castellon	Type of document
Spain	Valencia	Location (ward)
Spain	Valencia	Type of document
Tanzania	Mbeya RRH	Location (ward)		Postnatal	Postnatal, NICU	Postnatal, NICU	Postnatal, NICU	Postnatal	Postnatal
Tanzania	Mbeya RRH	Type of document		RCH 4 card, HMIS book 12	Patients file	Patients file	Patients file	Patients file	Patients file
Tanzania	Mbeya ZHR	Location (ward)
Tanzania	Mbeya ZHR	Type of document
Tanzania	St Francis	Location (ward)
Tanzania	St Francis	Type of document
Zimbabwe	Mbare	Location (ward)		Labour ward	Labour ward	Labour ward	N/A	Labour ward	Labour ward
Zimbabwe	Mbare	Type of document		Delivery Register ANC Booklet Report Book	Delivery RegIster ANC Booklet Report Book	Incident Report book		Delivery Register ANC Booklet Report Book	Delivery Register ANC Booklet Report Book
Zimbabwe	Mutare	Location (ward)		maternity	neonatal unit	neonatal unit	neonatal unit	maternity	maternity
Zimbabwe	Mutare	Type of document		mothers notes	Patients notes	patients notes	patients notes	mothers notes	patients notes

## Sheet: OSF-NI
Outcome-specific form - N. infection				N. invasive BSI					N. respiratory infection						N. meningitis
		Topic		Date of onset	Date of clinical diagnosis	Details on sample, pathogen and methods	Symptoms		Date of onset	Date of clinical diagnosis	X-ray	Details on sample, pathogen and methods	Symptoms		Date of onset	Date of clinical diagnosis	Details on sample, pathogen and methods	Symptoms
Country	Site	Variables		NIBDTSYM	NIBDTDX	NIBPTG, NIBEPOSPL, NIBPTGID, NIBBACBC, NIBOPA, NIBPTGSP, NIBPASTRST, NIBSPL, NIBMI, NIBMIOSP	NIBTEMP, NIBTC, NIBBC, NIBAP, NIBOXRT, NIBVS, NIBLE, NIBMOV, NIBHYP, NIBIRT, NIBDFD, NIBABDDST, NIBPAL, NIBPERF, NIBHT, NIBWCC, NIBPLC, NIBIIM, NIBMETAD, NIBTP, NIBSCI, NIBGRU, NIBCYN, NIBCHACT, NIBHCONV		NIRSYMDT	NIRDXDT	NIRCXR, NIRCXRS	NIRURSA, NIRSAVI, NIRSADT, NIRMHDID, NIRMHDIDOSP, NIRNAVI, NIRNAVIOSP, NIRPASTRST, NIRPA, NIRPARSLT, NIRPASA, NIRPASADT, NIRPASAMHD, NIRPASAMHDOSP, NIRPNSS, NIRAPNSS, NIRPASP	NIRSYM, NIRTEMP, NIRTA, NIRDIFBRE, NIRNAF, NIRCI, NIRSCI, NIRGRN, NIROX, NIRAP, NIRSEC, NIRCGH, NIRWHZ, NIRCREP, NIRCRP, NIRSTR, NIRFEV		NMSYMDT	NMDXDT	NMCSFSA, NMCSFPA, NMCSFPALB, NMCSFSADT, NMCSFMHDID, NMCSFMHDIDSP, NMPCSF, NMAPCSF, NMCSFPASP, NMPASTRST, NMSTRPA, NMSTRSA, NMSTRDT, NMSTRMHID, NMSTRMHIDOSP, NMPNS, NMAPNS, NMSTRPASP	NMSYMLB, NMCSFPL, NMCSFIGM, NMTEMP, NMCONV, NMLE, NMCO, NMAPN, NMBF, NMNSTF
Ghana	Ejisu	Location (ward)		MBU Ward	MBU Ward	MBU Ward	MBU Ward		MBU Ward	MBU Ward	MBU Ward	MBU Ward	MBU Ward		MBU Ward	MBU Ward	MBU Ward	MBU Ward
Ghana	Ejisu	Type of document		Patient Folder	Patient Folder	Patient Folder	Patient Folder		Patient Folder	Patient Folder	Patient Folder	Patient Folder	Patient Folder		Patient Folder	Patient Folder	Patient Folder	Patient Folder
Ghana	ERH	Location (ward)		Hospital( NICU)	Hospital( NICU)	Hospital( NICU)	Hospital( NICU)		Hospital( NICU)	Hospital( NICU)	Hospital( NICU)	Hospital( NICU)	Hospital( NICU)		Hospital( NICU)	Hospital( NICU)	Hospital( NICU)	Hospital( NICU)
Ghana	ERH	Type of document		NICU Register and HAMs	NICU Register and HAMs	HAMs	HAMs		HAMs	HAMs	HAMs	HAMs	HAMs		HAMs	HAMs	HAMs	HAMs
Ghana	St Joseph	Location (ward)		Labour ward, Theatre, Lying-in, NICU, PNC and OPD	OPD and NICU	OPD, NICU and Laboratory	OPD, Lying-in, PNC and NICU		Lying-in, NICU, PNC and OPD	OPD and NICU	OPD, NICU and X-ray department	OPD, NICU and Laboratory	OPD, Lying-in, PNC and NICU		OPD and NICU	OPD and NICU	OPD, NICU and Laboratory	OPD and NICU
Ghana	St Joseph	Type of document		Labour ward register, PNC register, NICU register, ANC booklet, Post observational chart, PNC register, Patient folder and OPD register	OPD register, NICU register and Patient folder	OPD register, Patient folder, Nurses Notes, Laboratory register and Laboratory results	OPD register, Post observational chart, PNC register, NICU register and Patient folder		PNC register, NICU register, ANC booklet, Post observational chart, PNC register, Patient folder and OPD register	OPD register, NICU register and Patient folder	OPD register, NICU register, X-ray register and Patient folder	OPD register, Patient folder, Nurses Notes, Laboratory register and Laboratory results	OPD register, Post observational chart, PNC register, NICU register and Patient folder		OPD register, NICU register and Patient folder	OPD register, NICU register and Patient folder	OPD register, NICU register, Patient folder, Laboratory register and Laboratory results	OPD register, NICU register and Patient folder
Ghana	Tema	Location (ward)		NICU	NICU	NICU	NICU		NICU/CHILDRENS WARD	NICU/CHILDRENS WARD	NICU/CHILDRENS WARD	NICU/CHILDRENS WARD	NICU/CHILDRENS WARD		NICU/CHILDRENS WARD	NICU/CHILDRENS WARD	NICU/CHILDRENS WARD	NICU/CHILDRENS WARD
Ghana	Tema	Type of document		pateint folder	pateint folder	patient folder	pateint folder		pateint folder	pateint folder	pateint folder	pateint folder	pateint folder		pateint folder	pateint folder	pateint folder	pateint folder
India	GMC Mumbai	Location (ward)		PNC ward /labour ward	PNC ward/NICU ward	PNC/NICU ward	PNC/NICU ward		PNC/NICU ward	PNC/NICU ward	PNC/NICU ward	PNC/NICU ward	PNC/NICU ward		PNC/NICU ward	PNC/NICU ward	PNC/NICU ward	PNC/NICU ward
India	GMC Mumbai	Type of document		case sheet of baby	case sheet of baby	case sheet of baby	case sheet of baby		case sheet of baby	case sheet of baby	x ray reports present with baby case sheet.	case sheet of baby	case sheet of baby		case sheet of baby	case sheet of baby	case sheet of baby	case sheet of baby
India	IMS & SUM Bhuabneswar	Location (ward)		NICU/ Postnatal Ward	NICU/ Postnatal Ward	NICU/ Postnatal Ward	NICU/ Postnatal Ward		NICU/ Postnatal Ward						NICU
India	IMS & SUM Bhuabneswar	Type of document		Indoor Baby Ticket	Indoor Baby Ticket	Indoor baby ticket/NICU Culture Register	Indoor Baby Ticket		Indoor baby ticket	Indoor Baby Ticket	Indoor Baby Ticket	Indoor Baby Ticket/ NICU Culture Register	Indoor Baby Ticket		Indoor Baby Ticket	Indoor Baby Ticket	Indoor Baby Ticket/ NICU Culture Register	Indoor Baby Ticket
India	JSS Mysuru	Location (ward)		NICU	NICU	NICU	NICU		NICU
India	JSS Mysuru	Type of document		Neonatal case notes in NICU/ Mother’s case notes	Neonatal case notes in NICU/ Mother’s case notes	Neonatal case notes in NICU/ Mother’s case notes	Neonatal case notes in NICU/ Mother’s case notes		Neonatal case notes in NICU/ Mother’s case notes
India	Manipal	Location (ward)		NICU, Sepsis ICU	NICU, Sepsis ICU	NICU, Sepsis ICU	NICU, Sepsis ICU		NICU, Sepsis ICU	NICU, Sepsis ICU	NICU, Sepsis ICU	NICU, Sepsis ICU	NICU, Sepsis ICU		NICU, Sepsis ICU	NICU, Sepsis ICU	NICU, Sepsis ICU	NICU, Sepsis ICU
India	Manipal	Type of document		Neonatal Case Record, Laboratory Viewer (Hospital information system)	Neonatal Case Record, Laboratory Viewer (Hospital information system)	Neonatal Case Record, Laboratory Viewer (Hospital information system)	Neonatal Case Record		Neonatal Case Record, Laboratory Viewer (Hospital information system)	Neonatal Case Record, Laboratory Viewer (Hospital information system)	Neonatal Case Record, Laboratory Viewer (Hospital information system)	Neonatal Case Record	Neonatal Case Record		Neonatal Case Record, Laboratory Viewer (Hospital information system)	Neonatal Case Record, Laboratory Viewer (Hospital information system)	Neonatal Case Record, Laboratory Viewer (Hospital information system)	Neonatal Case Record
India	MP Shah Jamnagar	Location (ward)		Neonatal unit	Neonatal unit	Neonatal unit	Neonatal unit		Neonatal unit	Neonatal unit	Neonatal unit	Neonatal unit	Neonatal unit		Neonatal unit	Neonatal unit	Neonatal unit	Neonatal unit
India	MP Shah Jamnagar	Type of document		Case paper	Case paper	Case paper	Case paper		Case paper	Case paper	Case paper	Case paper	Case paper		Case paper	Case paper	Case paper	Case paper
India	SKIMS	Location (ward)		nicu	nicu	nicu	nicu		nicu	nicu	nicu	nicu	nicu		nicu	nicu	nicu	nicu
India	SKIMS	Type of document		case sheet of the baby	case sheet of the baby	case sheet of the baby	case sheet of the baby		case sheet of the baby	case sheet of the baby	case sheet of the baby	case sheet of the baby	case sheet of the baby		case sheet of the baby	case sheet of the baby	case sheet of the baby	case sheet of the baby
Iran	Mahdieh	Location (ward)
Iran	Mahdieh	Type of document
Iran	Shohada	Location (ward)		archive section of hospital	archive section of hospital	archive section of hospital
Iran	Shohada	Type of document		newborn medical records	newborn medical records	newborn medical records
Nepal	BP Koirala	Location (ward)		NICU/ Nursery/ Pediatric ward/ postnatal ward	NICU/ Nursery/ Pediatric ward/ postnatal ward	NICU/ Nursery/ Pediatric ward/ postnatal ward	NICU/ Nursery/ Pediatric ward/ postnatal ward		NICU/ Nursery/ Pediatric ward/ postnatal ward	NICU/ Nursery/ Pediatric ward/ postnatal ward	NICU/ Nursery/ Pediatric ward/ postnatal ward	1.NICU/ Nursery/ Pediatric ward/ postnatal ward 2. microbiology department 3. pathology department	NICU/ Nursery/ Pediatric ward/ postnatal ward		NICU/ Nursery/ Pediatric ward/ postnatal ward	NICU/ Nursery/ Pediatric ward/ postnatal ward	1.NICU/ Nursery/ Pediatric ward/ postnatal ward 2. microbiology department 3. pathology department	1.NICU/ Nursery/ Pediatric ward/ postnatal ward
Nepal	BP Koirala	Type of document		neonatal case record	neonatal case record	neonatal case record	neonatal case record		neonatal case record	neonatal case record	neonatal case record	neonatal case record	neonatal case record		neonatal case record	neonatal case record	neonatal case record	neonatal case record
Nepal	Patan	Location (ward)		Medical record department, Nursery, NICU, Post partum ward	Medical record department, Nursery, NICU, Post partum ward	Medical record department, Nursery, NICU, Post partum ward	Medical record department, Nursery, NICU, Post partum ward		Medical record department, Nursery, NICU, Post partum ward	Medical record department, Nursery, NICU, Post partum ward	Medical record department, Nursery, NICU, Post partum ward	Medical record department, Nursery, NICU, Post partum ward	Medical record department, Nursery, NICU, Post partum ward		Medical record department, Nursery, NICU, Post partum ward	Medical record department, Nursery, NICU, Post partum ward	Medical record department, Nursery, NICU, Post partum ward	Medical record department, Nursery, NICU, Post partum ward
Nepal	Patan	Type of document		Baby's chart	Baby's chart	Baby's chart	Baby's chart		Baby's chart	Baby's chart	Baby's chart	Baby's chart	Baby's chart		Baby's chart	Baby's chart	Baby's chart	Baby's chart
Spain	Castellon	Location (ward)
Spain	Castellon	Type of document
Spain	Valencia	Location (ward)
Spain	Valencia	Type of document
Tanzania	Mbeya RRH	Location (ward)		NICU	NICU	NICU	NICU		NICU	NICU	NICU	NICU	NICU		NICU	NICU	NICU	NICU
Tanzania	Mbeya RRH	Type of document		Patients file	Patients file	Patients file	Patients file		Patients file	Patients file	Patients file	Patients file	Patients file		Patients file	Patients file	Patients file	Patients file
Tanzania	Mbeya ZHR	Location (ward)
Tanzania	Mbeya ZHR	Type of document
Tanzania	St Francis	Location (ward)
Tanzania	St Francis	Type of document
Zimbabwe	Mbare	Location (ward)		Post Natal ward	Post Natal ward	Not done site	Post Natal ward		Post Natal ward	Post Natal ward	Not done at site	Not done at site	Post Natal ward		Post Natal ward	Post Natal ward	Not done at site	Post Natal ward
Zimbabwe	Mbare	Type of document		IMNCI Register ANC Booklet Report book	IMNCI Register ANC Booklet Report book		IMNCI Register ANC Booklet Report book		IMNCI Register ANC Booklet Report book	IMNCI Register Report book			IMNCI Register ANC Booklet Report book		IMNCI Register ANC Booklet Report book	IMNCI Register Report book		IMNCI Register ANC Booklet Report book
Zimbabwe	Mutare	Location (ward)		Neonatal unit	Neonatal unit	Neonatal unit	Neonatal unit		Neonatal unit	Neonatal unit	Neonatal unit	Neonatal unit	Neonatal unit		Neonatal unit	Neonatal unit	Neonatal unit	Neonatal unit
Zimbabwe	Mutare	Type of document		patient's notes	patient's notes	patient's notes	patient's notes		patient's notes	patient's notes	patient's notes	patient's notes	patient's notes		patient's notes	patient's notes	patient's notes	patient's notes

## Sheet: OSF-SB
Outcome-specific form - Stillbirth
		Topic		Physical examination of infant after delivery	Signs of life at birth	Cyanosis	Apgar score	Resuscitation	Antepartum vs intrapartum stillbirth	Prenatal ultrasound	Fetal heart tones	Maternal report (lack of) fetal movement	Physical examinatino of mother prior to labor onset	Radiology	Pathology report
Country	Site	Variables		SBPE, SBPEP, SBPEPOSP, SBANPEBRSLT, SBINPERSLT	SBSAB, SBSYMLB, SBSPTMOV, SBUMB, SBHRT, SBRES, SBCMOV, SBCRY	SBCYN	SBAPGSC, SBAPGSCR1, SBAPGSCR5	SBRSCT, SBRSCTRESP	SBTP	SBANPUSG, SBANPUSGCA, SBAPNUSGFMOV, SBINPUSG, SBINPUSGFH, SBINPNUSGFMOV	SBANPAUST, SBANPAUSTRSLT, SBINPAUST, SBINPAUSRSLT, SBINPDOP, SBINPDOPRSLT	SBANPMOFMOV, SBANPMOFMOV24, SBINPMOFMOV	SBANPPELAB, SBANPPEFMOV,	SBANPRADRSLT	SBFPATH, SBANPD
Ghana	Ejisu	Location (ward)		1. LABOR WARD 2. MBU WARD	1. LABOR WARD	1. LABOR WARD	1. LABOR WARD 2. MBU WARD	1. LABOR WARD 2. MBU WARD	LABOR WARD	ANTENATAL WARD	1. ANTENATAL WARD 2. LABOR WARD	1. ANTENATAL WARD/CLINIC 2. LABOR WARD	ANTENATAL CLINIC	ANTENATAL WARD/CLINIC	1. ANTENATAL WARD/CLINIC 2. LABOR WARD
Ghana	Ejisu	Type of document		1. LABOR WARD REGISTER 2. MBU ADMISSIONS & DISCHARGES REGISTER	LABOR WARD REGISTER	LABOR WARD REGISTER	1. LABOR WARD REGISTER 2. MBU ADMISSIONS & DISCHARGES REGISTER	MBU WARD REGISTER	LABOR WARD REGISTER	ANTENATAL CLINIC BOOK	ANTENATAL CLINIC BOOK	ANTENATAL CLINIC BOOK	ANTENATAL CLINIC BOOK	ANTENATAL CLINIC BOOK	1. ANTENATAL CLINIC BOOK 2. LABOR WARD REGISTER
Ghana	ERH	Location (ward)		Hospital( labour ward)	Hospital( labour ward)	Hospital( labour ward)	Hospital( labour ward)	Hospital( labour ward)	Hospital( labour ward)	Hospital( labour ward)	Hospital( labour ward)	Hospital( labour ward)	Hospital( labour ward)	Hospital (Radiology Department)	Hospital ( Lab. unit)
Ghana	ERH	Type of document		Delivery register and HAMS	Delivery register and HAMS	Delivery register and HAMS	Delivery register and HAMS	Delivery register and HAMS	Delivery register and HAMS	HAMS	Delivery register and HAMS	Delivery register and HAMS	Delivery register and HAMS	HAMS	HAMS
Ghana	St Joseph	Location (ward)		Labour Ward and Theatre	Labour Ward and Theatre	Labour Ward and Theatre	Labour Ward and Theatre	Labour Ward and Theatre	Labour Ward and Theatre	X-ray department	Labour Ward, x ray department.	maternity consulting room ,labour ward	Maternity consulting room and Labour ward	x-ray department	Not Applicable
Ghana	St Joseph	Type of document		Labour ward register, Partograph, Nurses notes, Aneasthetics notes, ANC booklet and Patient folder	Labour ward register, Partograph, Nurses notes, Aneasthetics notes, ANC booklet and Patient folder	Labour ward register, Partograph, Nurses notes, Aneasthetics notes, ANC booklet and Patient folder	Labour ward register, Partograph, Nurses notes, Aneasthetics notes, ANC booklet and Patient folder	Labour ward register, Partograph, Nurses notes, Aneasthetics notes, ANC booklet and Patient folder	Labour ward register, Partograph, Nurses notes, Aneasthetics notes, ANC booklet and Patient folder	ANC booklet, Patient folder and ultrasound register	Labour ward register, Partograph, Nurses notes, ANC booklet, Patient folder and ultrasound register	Nurses notes, ANC booklet, Patient folder	Labour ward register, Patient folder, Nurses note and ANC booklet	Ultrasound register,ANC booklet	Not Applicable
Ghana	Tema	Location (ward)		labour ward	labour ward	labour ward	labour ward	labour ward	labour ward	labour ward	labour ward	labour ward	labour ward /ANC	labour ward/ PNC	Labour ward / PNC
Ghana	Tema	Type of document		DELIVERY REGISTER	DELIVERY REGISTER	DELIVERY REGISTER	DELIVERY REGISTER	DELIVERY REGISTER	DELIVERY REGISTER	ANC BOOK	DELIVERY REGISTER	DELIVERY REGISTER	DELIVERY REGISTER/ANC BOOK	DELIVERY REGISTER/ANC BOOK
India	GMC Mumbai	Location (ward)		labour / NICU ward / gynac	PNC / NICU ward	PNC / NICU ward	PNC / NICU ward	PNC / NICU ward	Gynac	gynac	gynac	gynac ward	gynac ward	gynac ward	gynac ward
India	GMC Mumbai	Type of document		case sheet of mother	case sheet of mother	case sheet of mother	case sheet of baby	case sheet of baby	USG reports of mother / case sheet of mother.	usg reports of mother	case sheet of mother	USG reports of mother, case sheet of mother.	case sheet of mother	case sheet of mother	case sheet of mother
India	IMS & SUM Bhuabneswar	Location (ward)		Labour Room/ OT				Resuscitation Corner	Labour Room				Labour Room
India	IMS & SUM Bhuabneswar	Type of document		Indoor Baby Ticket	Indoor Baby Ticket	Indoor Baby Ticket	Indoor Baby Ticket	Indoor Baby Record	Stillborn form/ Labour Room Register	Antenatal Card	Indoor Mother Ticket	Indoor Mother Ticket	Indoor Mother Ticket	Indoor Mother Ticket	Indoor Mother Ticket
India	JSS Mysuru	Location (ward)		OBG ward	OBG ward	OBG ward	OBG ward	OBG ward	OBG ward	OBG ward	OBG ward	OBG ward	OBG ward	OBG ward	OBG ward
India	JSS Mysuru	Type of document		Mother’s case notes	Mother’s case notes	Mother’s case notes	Mother’s case notes	Mother’s case notes	Mother’s case notes	Mother’s case notes	Mother’s case notes	Mother’s case notes	Mother’s case notes	Mother’s case notes	Mother’s case notes
India	Manipal	Location (ward)		Labor room,Post operattive ICU,Postnatal wards(WH2,WH3,WH4,WH5,A2,N3,N2,CH1,CH1), NICU	Labor room,Post operattive ICU,Postnatal wards(WH2,WH3,WH4,WH5,A2,N3,N2,CH1,CH1), NICU	Labor room,Post operattive ICU,Postnatal wards(WH2,WH3,WH4,WH5,A2,N3,N2,CH1,CH1), NICU	Labor room,Post operattive ICU,Postnatal wards(WH2,WH3,WH4,WH5,A2,N3,N2,CH1,CH1), NICU	Labor room,Post operattive ICU,Postnatal wards(WH2,WH3,WH4,WH5,A2,N3,N2,CH1,CH1), NICU	Labor room,Post operattive ICU,Postnatal wards(WH2,WH3,WH4,WH5,A2,N3,N2,CH1,CH1), NICU	Labor room,Post operattive ICU,Postnatal wards(WH2,WH3,WH4,WH5,A2,N3,N2,CH1,CH1), NICU	Labor room,Post operattive ICU,Postnatal wards(WH2,WH3,WH4,WH5,A2,N3,N2,CH1,CH1), NICU	Labor room,Post operattive ICU,Postnatal wards(WH2,WH3,WH4,WH5,A2,N3,N2,CH1,CH1), NICU	Labor room,Post operattive ICU,Postnatal wards(WH2,WH3,WH4,WH5,A2,N3,N2,CH1,CH1), NICU	Labor room,Post operattive ICU,Postnatal wards(WH2,WH3,WH4,WH5,A2,N3,N2,CH1,CH1), NICU	Labor room,Post operattive ICU,Postnatal wards(WH2,WH3,WH4,WH5,A2,N3,N2,CH1,CH1), NICU
India	Manipal	Type of document		Mothers Obstetric Case Record	Mothers Obstetric Case Record	Mothers Obstetric Case Record	Mothers Obstetric Case Record	Mothers Obstetric Case Record	Mothers Obstetric Case Record	Mothers Obstetric Case Record	Mothers Obstetric Case Record	Mothers Obstetric Case Record	Mothers Obstetric Case Record	Mothers Obstetric Case Record	Mothers Obstetric Case Record
India	MP Shah Jamnagar	Location (ward)		Labor room	Labor room	Labor room	Labor room	Labor room & Neonatel Corner	Labor room & OBS Wards	Antinetal Wards	Antinetal Wards & Labor Room	Antinetal Wards & Labor Room	Antinetal Wards	Antinetal Wards	Antinetal Wards
India	MP Shah Jamnagar	Type of document		Regirester & Case paper	Regirester & Case paper	Regirester & Case paper	Regirester & Case paper	Regirester & Case paper	Regirester & Case paper	Regirester & Case paper	Case paper	Case paper	Case paper	Case paper	Case paper
India	SKIMS	Location (ward)		maternity ward	maternity ward	ward	ward	ward	ward	ward	ward	ward	ward	ward	ward
India	SKIMS	Type of document		neonatologist note in the case sheet of the mother	neonatologist note in the case sheet of the mother	neonatologist note in the case sheet of the mother	neonatologist note in the case sheet of the mother	neonatologist note in the case sheet of the mother	case sheet of the mother	anc card	case sheet of the mother	case sheet of the mother	case sheet of the mother	case sheet of the mother	case sheet of the mother
Iran	Mahdieh	Location (ward)
Iran	Mahdieh	Type of document
Iran	Shohada	Location (ward)		archive section of hospital	archive section of hospital	archive section of hospital	archive section of hospital	archive section of hospital	archive section of hospital	archive section of hospital	archive section of hospital	archive section of hospital	archive section of hospital	archive section of hospital	archive section of hospital
Iran	Shohada	Type of document		matenal medical records	matenal medical records	matenal medical records	matenal medical records	matenal medical records	matenal medical records	matenal medical records	matenal medical records	matenal medical records	matenal medical records	matenal medical records	matenal medical records
Nepal	BP Koirala	Location (ward)		delivery room	delivery room	delivery room	delivery room	delivery room	1.delivery room 2. antenatal ward	1.delivery room 2. antenatal ward	1.delivery room 2. antenatal ward	1.delivery room 2. antenatal ward	antenatal ward	1.radiology department 2. antenatal ward 3. outhospital repots	1.pathology department 2. outhospital repots
Nepal	BP Koirala	Type of document		maternal case record	maternal case record	maternal case record	maternal case record	maternal case record	maternal case record	maternal case record	maternal case record	maternal case record	maternal case record	maternal case record. Is there an X-ray report on the maternal case record? It will be mentioned there if it has been done along with the findings.	maternal case record. Is there an lab report on the maternal case record? Yes, there will be all the reports. The reports are usually copied during the admission in separate sheet also. IntThe ANC card all the reports are mentioned.
Nepal	Patan	Location (ward)		Post partum ward	Post partum ward	Post partum ward	Post partum ward	Post partum ward	Post partum ward	Post partum ward	Post partum ward	Post partum ward	Post partum ward	Post partum ward	Post partum ward
Nepal	Patan	Type of document		Mother's chart	Mother's chart	Mother's chart	Mother's chart	Mother's chart	Mother's chart	Mother's chart	Mother's chart	Mother's chart	Mother's chart	Mother's chart	Mother's chart
Spain	Castellon	Location (ward)
Spain	Castellon	Type of document
Spain	Valencia	Location (ward)
Spain	Valencia	Type of document
Tanzania	Mbeya RRH	Location (ward)		Labor	Labor	Labor, Postnatal	Labor, postnatal	Labor, Postnatal	Antenatal, Labor	Antenatal	Antenatal	Antenatal	Antenatal, Labor
Tanzania	Mbeya RRH	Type of document		Patients file, Partograph, HMIS book 12	Patients file, Partograph, HMIS book 12	Patients file, Partograph, HMIS book 12	Patients file, RCH 4 card, Partograph, HMIS book 12	Partograph, Patients file, HMIS book 12	Patients file	Patients file	Patients file	Patients file	Patients file	Not available/Not usually done	Not available/Not usually done
Tanzania	Mbeya ZHR	Location (ward)
Tanzania	Mbeya ZHR	Type of document
Tanzania	St Francis	Location (ward)
Tanzania	St Francis	Type of document
Zimbabwe	Mbare	Location (ward)		Labour ward	Labour ward	Labour ward	Labour ward	Labour ward	Labour Ward	ANC Clinic& labour ward	Labour ward	Labour ward	Labour ward	Not done at site	Not done at site
Zimbabwe	Mbare	Type of document		Delivery Register ANC Booklet Report Book Notice of Still Birth	Delivery Register ANC Booklet Report Book Notice of Still Birth	Delivery Register Report Book ANC Booklet	Delivery Register ANC Booklet Report Book	ANC Booklet Report Book	Delivery Register ANC Booklet Report Book	ANC Register, ANC booklet Report book	ANC Booklet Report Book	Delivery Register ANC Booklet Report Book	ANC Booklet Admission Book Report Book
Zimbabwe	Mutare	Location (ward)		Maternity	Maternity	Maternity	Maternity	Maternity	Maternity	Maternity	Maternity	Maternity	Maternity
Zimbabwe	Mutare	Type of document		Mother's notes, delivery register	Mother's notes	Mother's notes	Mother's notes	Mother's notes	Mother's notes	Mother's notes	Mother's notes	Mother's notes	Mother's notes	N/A	N/A

[truncated: 2 more sheets: OSF-CM, OSF-SGA]
